# Supplementary material for: Prediction of Chemotherapy Response in Locally Advanced Breast Cancer Patients at Pre-Treatment Using CT Textural Features and Machine Learning: Comparison of Feature Selection Methods
Source: Tomography. 2025 Mar 13;11(3):33. doi: 10.3390/tomography11030033 (PMC11946754; doi:10.3390/tomography11030033)
Supplement: Supplementary file 1 [file tomography-11-00033-s001.zip]

Archive with 1 entries (1 files):
- tomography-3290287-supplementary.pdf
